# Supplementary material for: Rapid genomic convergent evolution in experimental populations of Trinidadian guppies (Poecilia reticulata)
Source: Evol Lett. 2022 Jan 18;6(2):149–61. doi: 10.1002/evl3.272 (PMC8966473; doi:10.1002/evl3.272)
Supplement: Supplementary file 2 — supplementary Tables and Figures information [file EVL3-6-149-s002.xlsx]

## Sheet: Table S1
Supplementary table 1: Summary of population information and sequencing data. Mean depth "X" refers to the average number of times the genome was sequenced
Population	ID	Year	Canopy treatment	N	Males	Females	Mean per individual raw reads	Mean per individual clean reads	Mean depth
Lower Lalaja	ILL	2008	Intact	13	3	10	92006734	87470908	11.6 x
Upper Lalaja	IUL	2008	Open	15	11	4	83882866	69732343	7.6 x
Caigual	IC	2009	Intact	15	11	4	62413477	57276037	7.2 x
Taylor	IT	2009	Open	14	8	6	63813611	60794284	8.1 x
Guanapo high predation	GHP	NA	NA	19	9	10	84794541	80947279	10.4 x

## Sheet: Table S2
Supplementary table 2: Coverage per individual
Population	ID	Coverage
IC	C1	15.3
IC	C4	7.7
IC	C6	7.2
IC	C8	7.5
IC	C9	5.5
IC	C12	12.3
IC	C13	6.1
IC	C15	7
IC	C20	6.4
IC	C21	7.8
IC	C22	5.2
IC	C23	6.3
IC	C14	4.8
IC	C16	4.9
IC	C17	4.1
IT	T2	12.7
IT	T3	6.2
IT	T5	9.1
IT	T6	5.6
IT	T7	8.7
IT	T8	7.7
IT	T10	10.8
IT	T11	11
IT	T13	7
IT	T14	5.2
IT	T15	6.4
IT	T16	8.4
IT	T19	11
IT	T4	3.5
ILL	LL1	10.3
ILL	LL2	6.6
ILL	LL3	17.5
ILL	LL5	16.5
ILL	LL6	9.3
ILL	LL7	9.8
ILL	LL8	6.9
ILL	LL9	18.4
ILL	LL10	16.3
ILL	LL11	8.4
ILL	LL12	6.9
ILL	LL13	5.7
ILL	LL14	17.6
IUL	UL1	11.8
IUL	UL2	6.6
IUL	UL3	9.1
IUL	UL6	9
IUL	UL7	9.7
IUL	UL8	6.8
IUL	UL9	5.8
IUL	UL10	8.6
IUL	UL11	8.3
IUL	UL13	6.7
IUL	UL15	5.5
IUL	UL17	5.9
IUL	UL18	5.8
IUL	UL19	7
IUL	UL20	7.1
GHP	GH1	12.5
GHP	GH2	12.1
GHP	GH3	8.7
GHP	GH4	13.2
GHP	GH5	12.6
GHP	GH6	11.9
GHP	GH7	10.1
GHP	GH8	11
GHP	GH9	10.5
GHP	GH10	8.7
GHP	GH11	12.9
GHP	GH12	6.6
GHP	GH13	9.1
GHP	GH14	8.7
GHP	GH15	11.9
GHP	GH17	11.5
GHP	GH18	9.5
GHP	GH19	7.2
GHP	GH20	9.2

## Sheet: Table S3
Supplementary table 3: Pairwise global FST values among all six populations. Mean FST below the diagonal, median FST above the diagonal. Population names can be found in Supp. table 1.
Population	ILL	IUL	IC	IT	GHP
ILL		0.017	0.027	0.031	0.013
IUL	0.029		0.024	0.032	0.013
IC	0.038	0.033		0.03	0.016
IT	0.044	0.043	0.043		0.023
GHP	0.025	0.022	0.026	0.035

## Sheet: Table S4
Supplementary table 4. Summary of population genetic statistics. Mean and median values of expected heterozygosity (He), nucleotide diversity (pi) and Tajima’s D (TD)
Population	Mean He	Median He	95% CI He	mean pi	median pi	min-max pi	mean TD	median TD	min-max TD	mean Ho	median Ho	95% CI Ho
ILL	0.204	0.209	0.074-0.315	0.00192	0.00187	0-0.01183	0.083	0.12598	-2.657-3.419	0.203	0.203	0.093 - 0.309
IUL	0.197	0.199	0.076-0.308	0.00183	0.00177	0-0.00880	0.044	0.09915	-2.692-3.322	0.188	0.188	0.091 - 0.287
IC	0.167	0.168	0.044-0.292	0.00157	0.00148	0-0.00961	0.28	0.33916	-2.668-3.176	0.149	0.147	0.052 - 0.251
IT	0.167	0.167	0.037-0.297	0.00156	0.00147	0-0.00881	0.378	0.447	-2.702-3.494	0.159	0.157	0.050 - 0.274
GHP	0.195	0.198	0.070-0.307	0.00181	0.00173	0-0.01179	0.155	0.22274	-2.647-3.418	0.19	0.19	0.084 - 0.294

## Sheet: Table S5
Supplementary table 5: Summary of ROH. The average length and mean number of ROH per individual in each population, and the inbreeding coefficient per population and total ROH per population.
Population	Mean # ROH/indv	Mean Mb in ROH/indv	min-max length (Mb)	FROH (min-max)	Total ROH
ILL	10.9	7.5	0.50-1.66	0.010 (0.004-0.021)	142
IUL	10.1	6.7	0.50-1.35	0.009 (0.002-0.018)	151
IC	10	6.7	0.50-1.86	0.009 (0.003-0.033)	150
IT	30.2	23	0.50-3.04	0.031 (0.011-0.073)	423
GHP	4.94	3.2	0.50-1.22	0.004 (0.001-0.017)	89

## Sheet: Table S6
Supplementary table 6: Summary of allele frequency changes in the introduced populations. Fixed GHP-LP shows the fixed differences between GHP and each of the LP populations. GHP MAF/fixed LP shows the number of SNPs that were present as the minor allele in GHP, but are fixed in the LP populations. Unchanged MAF shows how many SNPs had the same MAF for both GHP and LP.
Population ID	Fixed GHP-LP	GHP MAF/ fixed LP	unchanged MAF	mean abs(AF)	median abs(AF)	min-max
ILL	0	97	543192	0.08	0.056	0-0.775
IUL	0	102	563943	0.077	0.056	0-0.795
IC	0	385	1037422	0.075	0.053	0-0.812
IT	0	469	1019581	0.08	0.053	0-0.853

## Sheet: Table S7
Supplementary table 7: xpEHH outlier windows for Lower Lalaja (ILL)
chr	Start and end position
chr1	13275001-13350000
chr2	19575001-19650000
chr3	21900001-21975000
chr3	23175001-23250000
chr3	33075001-33150000
chr4	3600001-3675000
chr4	3675001-3750000
chr5	20700001-20775000
chr5	20775001-20850000
chr5	22275001-22350000
chr5	22350001-22425000
chr5	26025001-26100000
chr5	26175001-26250000
chr5	26250001-26325000
chr6	6675001-6750000
chr6	27375001-27450000
chr9	2325001-2400000
chr9	2550001-2625000
chr9	2850001-2925000
chr9	18450001-18525000
chr9	18975001-19050000
chr9	20400001-20475000
chr9	20475001-20550000
chr9	21450001-21525000
chr9	21675001-21750000
chr9	21825001-21900000
chr9	21900001-21975000
chr9	21975001-22050000
chr9	23775001-23850000
chr11	975001-1050000
chr11	7725001-7800000
chr14	3750001-3825000
chr15	4650001-4725000
chr15	4950001-5025000
chr15	5025001-5100000
chr15	5100001-5175000
chr15	5550001-5625000
chr15	5850001-5925000
chr16	13425001-13500000

## Sheet: Table S8
Supplementary table 8: xpEHH outlier windows for Upper Lalaja (IUL)
chr	Start and end position
chr2	14025001-14100000
chr3	33300001-33375000
chr5	18600001-18675000
chr5	26100001-26175000
chr5	26175001-26250000
chr5	26250001-26325000
chr16	23775001-23850000
chr18	21825001-21900000
chr18	21900001-21975000
chr18	24975001-25050000
chr19	20475001-20550000
chr19	20550001-20625000
chr19	20625001-20700000
chr19	20775001-20850000
chr19	20850001-20925000
chr19	21150001-21225000
chr21	4050001-4125000

## Sheet: Table S9
Supplementary table 9: xpEHH outlier windows for Caigual (IC)
chr	Start and end position
chr1	25200001-25275000
chr6	25350001-25425000
chr11	23775001-23850000
chr13	5775001-5850000
chr13	31725001-31800000
chr14	5625001-5700000
chr15	5025001-5100000
chr15	5250001-5325000
chr15	5325001-5400000
chr15	5400001-5475000
chr15	5475001-5550000
chr15	6225001-6300000
chr20	1500001-1575000
chr22	19875001-19950000

## Sheet: Table S10
Supplementary table 10: xpEHH outlier windows for Taylor (IT)
chr	Start and end position
chr1	27975001-28050000
chr3	18675001-18750000
chr4	3375001-3450000
chr4	3600001-3675000
chr4	3675001-3750000
chr4	3750001-3825000
chr4	3825001-3900000
chr4	4050001-4125000
chr4	4200001-4275000
chr4	4275001-4350000
chr5	12825001-12900000
chr5	16950001-17025000
chr5	17475001-17550000
chr5	25650001-25725000
chr8	21300001-21375000
chr9	32625001-32700000
chr11	4500001-4575000
chr13	22575001-22650000
chr13	25875001-25950000
chr14	3075001-3150000
chr14	4650001-4725000
chr14	7725001-7800000
chr14	7800001-7875000
chr14	7875001-7950000
chr14	7950001-8025000
chr14	8025001-8100000
chr14	8325001-8400000
chr15	3825001-3900000
chr15	3975001-4050000
chr15	4050001-4125000
chr15	4125001-4200000
chr15	4200001-4275000
chr15	4275001-4350000
chr15	4350001-4425000
chr15	5100001-5175000
chr15	5250001-5325000
chr15	5325001-5400000
chr15	5400001-5475000
chr15	5475001-5550000
chr15	5550001-5625000
chr15	5625001-5700000
chr15	5700001-5775000
chr15	5775001-5850000
chr15	26700001-26775000
chr17	19725001-19800000
chr17	24750001-24825000
chr18	21900001-21975000
chr21	19050001-19125000
chr21	19125001-19200000
chr21	19200001-19275000

[truncated: 11 more sheets: Table S11, Table S12, Table S13, Table S14, Table S15, Table S16, Table S17, Table S18, Table S19, Table S20, Table S21]
